# Supplementary material for: Novel Oxadiazole-Quinoxalines as Hybrid Scaffolds with Antitumor Activity
Source: Int J Mol Sci. 2025 Feb 8;26(4):1439. doi: 10.3390/ijms26041439 (PMC11855764; doi:10.3390/ijms26041439)
Supplement: Supplementary file 1 [file ijms-26-01439-s001.zip]

Archive with 1 entries (1 files):
- ijms-3446425-supplementary.pdf
